# Supplementary material for: A New Systemic Disease Mouse Model for Glioblastoma Capable of Single-Tumour-Cell Detection
Source: Cells. 2024 Jan 19;13(2):192. doi: 10.3390/cells13020192 (PMC10814551; doi:10.3390/cells13020192)
Supplement: Supplementary file 1 [file cells-13-00192-s001.zip]

Archive with 1 entries (1 files):
- cells-2774289-supplementary.pdf
